# Supplementary material for: Biological significance of GATA3, cytokeratin 20, cytokeratin 5/6 and p53 expression in muscle-invasive bladder cancer
Source: PLoS One. 2019 Aug 30;14(8):e0221785. doi: 10.1371/journal.pone.0221785 (PMC6716637; doi:10.1371/journal.pone.0221785)
Supplement: S1 Dataset — (XLSX) [file pone.0221785.s001.xlsx]

## Sheet: IHC_All
Serial No.	Age	Sex	T	N	N_st	M	DSS	OS	OS days	OS years	RFS	RFS days	RFS years	GATA3%	GATA3-PS	GATA3-IS	GATA3-IRS	GATA3-IRSc	GATA3%c	CK20%	CK20-PS	CK20-IS	CK20-IRS	CK20-IRSc	CK20-pat	CK20%c	CK5/6%	CK5/6-PS	CK5/6-IS	CK5/6-IRS	CK5/6-IRSc	CK5/6-pat	CK5/6%c	p53	p53-aber	Ki67	NAC	NAC effect
NA01-01	59	M	4	1	1	0	1	1	922	2.5243	1	593	1.62355	1	4	3	12	3	2	1	4	3	12	3	3	2	0.15	2	3	6	2	2	1	3	1	0.408571	1	PR
NA01-02	82	F	2	1	1	0	1	1	872	2.38741	1	652	1.78508	1	4	3	12	3	2	0.65	3	2	6	2	2	1	0	0	0	0	0	0	0	3	1	0.834146	0
NA01-03	81	M	2	0	0	0	0	0	1575	3.97536	0	1575	3.97536	0.15	2	1	2	1	1	0	0	0	0	0	0	0	1	4	3	12	3	3	2	3	1	0.872296	0
NA01-04	62	M	2	3	1	1	1	1	238	0.651608	1	238	0.651608	0.9	4	2	8	2	2	0.75	3	3	9	3	2	1	0.85	4	3	12	3	3	2	3	1	0.84127	1	PD
NA01-05	55	M	4	3	1	1	1	1	142	0.388775	1	142	0.388775	0.35	2	1	2	1	1	0	0	0	0	0	0	0	1	4	3	12	3	3	2	3	1	0.875	1	SD
NA01-06	70	M	2	0	0	0	0	0	1406	3.38946	0	1406	3.38946	1	4	3	12	3	2	0.9	4	3	12	3	3	2	0.04	1	2	2	1	1.1	0	0	1	0.778571	0
NA01-07	77	M	2	0	0	0	0	0	1450	3.26078	0	1450	3.26078	1	4	3	12	3	2	0.9	4	3	12	3	3	2	0.3	2	3	6	2	2	1	3	1	0.570769	0
NA01-08	46	M	4	0	0	1	1	1	213	0.583162	1	213	0.583162	1	4	3	12	3	2	0.05	1	2	2	1	1	0	0.3	2	3	6	2	2	1	2	0	0.133333	1	PR
NA01-09	56	M	3	0	0	0	1	1	763	2.08898	1	504	1.37988	1	4	3	12	3	2	0.95	4	3	12	3	3	2	0.6	3	2	6	2	2	1	3	1	0.737624	1	SD
NA02-01	65	F	3	0	0	0	0	0	723	1.97947	0	723	1.97947	1	4	3	12	3	2	0.3	2	3	6	2	2	1	1	4	3	12	3	3	2	2	0	0.0849673	1	SD
NA02-02	68	M	3	1	1	0	0	1	117	0.320329	1	117	0.320329	0.85	4	3	12	3	2	0.3	2	3	6	2	2	1	0.45	2	3	6	2	2	1	3	1	0.822972	1	SD
NA02-03	69	F	2	0	0	1	0	0	689	1.88638	0	689	1.88638	1	4	3	12	3	2	0.9	4	3	12	3	3	2	0.03	1	2	2	1	1.1	0	2	0	0.538462	1	PR
NA02-04	71	M	4	2	1	0	1	1	108	0.295688	1	88	0.240931	0.65	3	2	6	2	1	0	0	0	0	0	0	0	1	4	3	12	3	3	2	2	0	0.432975	1	PD
NA02-05	67	M	4	0	0	0	1	1	192	0.525667	1	124	0.339493	0.1	2	3	6	2	1	0	0	0	0	0	0	0	0	0	0	0	0	0	0	3	1	0.82232	1	SD
NA02-06	77	F	3	0	0	0	0	0	1422	3.89322	1	1304	3.57016	1	4	3	12	3	2	0	0	0	0	0	0	0	0.9	4	3	12	3	3	2	2	0	0.513095	1	PD
NA02-07	67	F	2	0	0	0	1	1	755	2.06708	1	483	1.32238	0.15	2	1	2	1	1	0	0	0	0	0	0	0	1	4	3	12	3	3	2	3	1	0.725979	1	PD
NA02-08	54	M	4	0	0	0	0	0	750	2.05339	1	53	0.145106	0.9	4	2	8	2	2	0	0	0	0	0	0	0	0	0	0	0	0	0	0	0	1	0.613757	1	PD
RC01-01	59	M	4	1	1	0	0	0	1758	4.81314	1	1353	3.70431	1	4	3	12	3	2	0.85	4	3	12	3	3	2	0.25	2	2	4	2	2	1	2	0	0.322951	0
RC01-02	72	M	2	0	0	0	0	0	1250	3.42231	0	1250	3.42231	0.85	4	2	8	2	2	0	0	0	0	0	0	0	1	4	3	12	3	3	2	3	1	0.737615	0
RC01-03	57	F	2	2	1	0	1	1	708	1.9384	1	163	0.44627	1	4	3	12	3	2	0.03	1	2	2	1	1	0	0	0	0	0	0	0	0	0	1	0.589167	0
RC01-04	71	F	3	3	1	0	1	1	515	1.40999	1	486	1.3306	0.85	4	2	8	2	2	0.3	2	2	4	2	2	1	0	0	0	0	0	0	0	3	1	0.447904	0
RC01-05	73	M	3	0	0	0	1	1	722	1.97673	1	209	0.572211	0	0	0	0	0	0	0	0	0	0	0	0	0	1	4	3	12	3	3	2	0	1	0.580791	0
RC01-06	62	M	4	0	0	0	1	1	493	1.34976	1	438	1.19918	0.75	3	2	6	2	1	0	0	0	0	0	0	0	0.65	3	3	9	3	2	1	1	0	0.150459	0
RC01-07	71	F	4	0	0	0	0	0	137	0.375086	1	123	0.336756	0	0	0	0	0	0	0	0	0	0	0	0	0	1	4	3	12	3	3	2	2	0	0.313174	0
RC01-08	68	M	3	0	0	0	1	1	396	1.08419	1	326	0.892539	1	4	3	12	3	2	0.75	3	2	6	2	2	1	0.04	1	2	2	1	1.2	0	1	0	0.0934066	0
RC01-09	47	M	3	1	1	0	1	1	1527	4.1807	1	953	2.60917	0.9	4	3	12	3	2	0.25	2	3	6	2	2	1	0.35	2	3	6	2	2	1	0	1	0.632143	0
RC01-10	83	M	3	2	1	0	1	1	1315	3.60027	1	470	1.28679	0.95	4	3	12	3	2	0.4	2	2	4	2	2	1	0	0	0	0	0	0	0	0	1	0.378873	0
RC01-11	82	M	3	0	0	0	1	1	132	0.361396	1	91	0.249144	1	4	3	12	3	2	0.85	4	3	12	3	3	2	0.03	1	2	2	1	1.1	0	1	0	0.245528	0
RC01-12	74	M	2	0	0	0	0	0	1439	3.93977	0	1439	3.93977	1	4	3	12	3	2	0	0	0	0	0	0	0	0.1	2	2	4	2	2	1	1	0	0.20495	0
RC01-13	71	F	2	0	0	0	0	0	1432	3.9206	0	1432	3.9206	0.25	2	2	4	2	1	0.01	1	2	2	1	1	0	1	4	3	12	3	3	2	3	1	0.593443	0
RC01-14	78	M	4	0	0	0	0	1	148	0.405202	1	148	0.405202	0.95	4	3	12	3	2	0.01	1	1	1	0	1	0	0.65	3	2	6	2	2	1	2	0	0.284211	0
RC01-15	49	F	3	0	0	0	1	1	473	1.295	1	161	0.440794	0.01	1	1	1	0	0	0	0	0	0	0	0	0	1	4	3	12	3	3	2	1	0	0.578571	0
RC01-16	54	M	4	1	1	0	0	0	1366	3.7399	0	1366	3.7399	1	4	3	12	3	2	0.35	2	3	6	2	2	1	0.03	1	2	2	1	1.2	0	2	0	0.685106	0
RC01-17	55	M	4	0	0	0	0	1	136	0.372348	1	105	0.287474	0.9	4	2	8	2	2	0	0	0	0	0	0	0	1	4	2	8	2	3	2	3	1	0.846995	0
RC01-18	75	M	2	2	1	0	1	1	1296	3.54825	1	966	2.64476	1	4	3	12	3	2	1	4	3	12	3	3	2	0.02	1	2	2	1	1.2	0	2	0	0.218919	0
RC01-19	64	M	4	2	1	0	1	1	74	0.202601	1	45	0.123203	0	0	0	0	0	0	0	0	0	0	0	0	0	0.2	2	2	4	2	2	1	0	1	0.879032	0
RC01-20	62	M	3	2	1	0	0	0	694	1.90007	1	589	1.61259	0.95	4	3	12	3	2	0.6	3	3	9	3	3	1	0.01	1	2	2	1	1.1	0	2	0	0.184252	0
RC01-21	44	M	4	2	1	0	0	0	1231	3.37029	1	334	0.914442	0.95	4	2	8	2	2	0.65	3	3	9	3	3	1	0	0	0	0	0	0	0	3	1	0.1425	0
RC01-22a	76	M	3	0	0	0	1	1	982	2.68857	1	332	0.908966	0.02	1	2	2	1	0	0	0	0	0	0	0	0	1	4	3	12	3	3	2	2	0	0.636538	0
RC01-22b														0.5	2	2	4	2	1	0	0	0	0	0	0	0	0.65	3	3	9	3	2	1	3	1	0.723404
RC01-23	74	M	3	0	0	0	0	0	583	1.59617	1	73	0.199863	0.15	2	1	2	1	1	0	0	0	0	0	0	0	1	4	3	12	3	3	2	3	1	0.898684	0
RC01-24	59	M	2	0	0	0	0	0	1095	2.99795	0	1095	2.99795	1	4	3	12	3	2	1	4	3	12	3	3	2	0.02	1	2	2	1	1.2	0	2	0	0.360484	0
RC01-25	54	M	3	0	0	0	0	0	1039	2.84463	0	1039	2.84463	1	4	3	12	3	2	1	4	3	12	3	3	2	0.25	2	2	4	2	2	1	1	0	0.261039	0
RC01-26	59	F	2	0	0	0	0	0	1035	2.83368	0	1035	2.83368	1	4	3	12	3	2	0	0	0	0	0	0	0	0	0	0	0	0	0	0	3	1	0.919926	0
RC02-01	45	M	4	0	0	0	1	1	142	0.388775	1	37	0.1013	0	0	0	0	0	0	0	0	0	0	0	0	0	1	4	3	12	3	3	2	0	1	0.862069	0
RC02-02	78	F	2	0	0	0	0	0	970	2.65572	0	970	2.65572	0.75	3	2	6	2	1	0	0	0	0	0	0	0	1	4	3	12	3	3	2	2	0	0.61039	0
RC02-03	64	M	3	2	1	0	1	1	605	1.6564	1	500	1.36893	0.25	2	1	2	1	1	0.02	1	2	2	1	1	0	0.03	1	2	2	1	1.1	0	3	1	0.748441	0
RC02-04	83	M	3	0	0	0	0	0	954	2.61191	0	954	2.61191	1	4	3	12	3	2	0.75	3	2	6	2	2	1	0	0	0	0	0	0	0	1	0	0.609756	0
RC02-05	83	F	4	0	0	0	0	0	929	2.54346	1	525	1.43737	0.95	4	3	12	3	2	0	0	0	0	0	0	0	0.85	4	2	8	2	2	2	2	0	0.62931	0
RC02-06	89	M	4	2	1	0	0	0	540	1.47844	1	435	1.19097	1	4	3	12	3	2	1	4	3	12	3	3	2	0	0	0	0	0	0	0	3	1	0.441935	0
RC02-07	55	M	3	0	0	0	0	0	787	2.15469	0	787	2.15469	0.95	4	3	12	3	2	0.35	2	2	4	2	2	1	0.25	2	2	4	2	2	1	3	1	0.6625	0
RC02-08	78	M	3	0	0	0	0	0	760	2.08077	1	760	2.08077	1	4	3	12	3	2	0.9	4	2	8	2	2	2	0	0	0	0	0	0	0	1	0	0.159398	0
RC02-09	72	F	3	0	0	0	0	0	626	1.71389	1	55	0.150582	0	0	0	0	0	0	0	0	0	0	0	0	0	0.6	3	2	6	2	2	1	3	1	0.954323	0
RC02-10	88	M	2	0	0	0	0	0	710	1.94387	0	710	1.94387	1	4	3	12	3	2	0.85	4	3	12	3	3	2	0.03	1	2	2	1	1.2	0	1	0	0.565068	0
RC02-11	53	M	2	0	0	0	0	0	645	1.76591	0	645	1.76591	0.95	4	2	8	2	2	0	0	0	0	0	0	0	0.95	4	2	8	2	3	2	3	1	0.731707	0
RC03-01	61	M	2	0	0	0	1	1	1186	3.24709	1	213	0.583162	0.75	3	2	6	2	1	0.4	2	3	6	2	2	1	0.15	2	3	6	2	2	1	3	1	0.471429	0
RC03-02	69	M	4	0	0	0	0	0	2315	6.33812	0	2315	6.33812	0.75	3	2	6	2	1	0.6	3	3	9	3	2	1	0.03	1	2	2	1	1.1	0	2	0	0.31308	0
RC03-03	62	M	2	0	0	0	0	0	694	1.90007	1	183	0.501027	1	4	3	12	3	2	0.9	4	3	12	3	3	2	0.02	1	2	2	1	1.1	0	2	0	0.741228	0
RC03-04	59	M	3	1	1	0	0	0	2346	6.423	0	2346	6.423	1	4	3	12	3	2	1	4	3	12	3	3	2	0.01	1	1	1	0	1.1	0	0	1	0.496063	0
RC03-05	83	M	3	0	0	0	1	1	2283	6.25051	1	2219	6.07529	1	4	3	12	3	2	0.75	3	3	9	3	2	1	0.02	1	2	2	1	1.1	0	3	1	0.505556	0
RC03-06	70	F	3	0	0	0	0	0	2322	6.35729	0	2322	6.35729	0.9	4	2	8	2	2	0	0	0	0	0	0	0	1	4	3	12	3	3	2	3	1	0.548673	0
RC03-07	60	F	3	0	0	0	0	0	683	1.86995	0	683	1.86995	1	4	3	12	3	2	1	4	3	12	3	3	2	0	0	0	0	0	0	0	3	1	0.638418	0
RC03-08	79	F	4	0	0	0	0	0	81	0.221766	0	81	0.221766	0.35	2	2	4	2	1	0	0	0	0	0	0	0	1	4	3	12	3	3	2	3	1	0.855408	0
RC03-09	60	M	3	2	1	0	1	1	922	2.5243	1	345	0.944559	1	4	3	12	3	2	0.02	1	2	2	1	1	0	0.95	4	3	12	3	3	2	0	1	0.49422	0
RC03-10	61	M	4	2	1	0	1	1	507	1.38809	1	57	0.156057	0.65	3	1	3	1	1	0.03	1	2	2	1	1	0	1	4	3	12	3	3	2	2	0	0.826291	0
RC03-11	59	M	2	0	0	0	0	0	2265	6.20123	0	2265	6.20123	1	4	2	8	2	2	0	0	0	0	0	0	0	0.6	3	2	6	2	2	1	3	1	0.871134	0
RC03-12	79	M	3	2	1	0	0	0	406	1.11157	1	265	0.72553	0.01	1	1	1	0	0	0.02	1	2	2	1	1	0	0	0	0	0	0	0	0	2	0	0.540541	0
RC03-13	68	F	3	0	0	0	1	1	400	1.09514	1	139	0.380561	1	4	3	12	3	2	0.02	1	1	1	0	1	0	0.75	3	3	9	3	2	1	1	0	0.464539	0
RC03-14	79	F	2	0	0	0	1	1	166	0.454483	1	131	0.358658	0.75	3	2	6	2	1	0.02	1	1	1	0	1	0	1	4	3	12	3	3	2	2	0	0.742475	0
RC03-15	77	M	3	1	1	0	0	0	679	1.859	1	287	0.785763	0.35	2	1	2	1	1	0	0	0	0	0	0	0	1	4	3	12	3	3	2	0	1	0.872865	0
RC03-16	55	M	2	0	0	0	0	1	487	1.33333	1	487	1.33333	0.65	3	2	6	2	1	0.6	3	2	6	2	2	1	0.04	1	2	2	1	1.1	0	0	1	0.222936	0
RC03-17	58	M	3	1	1	0	0	0	2126	5.82067	1	1064	2.91307	1	4	3	12	3	2	0	0	0	0	0	0	0	0.03	1	2	2	1	1.1	0	1	0	0.218852	0
RC03-18	65	M	2	0	0	0	0	0	2086	5.71116	0	2086	5.71116	1	4	3	12	3	2	0	0	0	0	0	0	0	0.03	1	2	2	1	1.1	0	2	0	0.323864	0
RC03-19	56	M	3	0	0	0	0	0	2007	5.49487	0	2007	5.49487	0.4	2	2	4	2	1	0	0	0	0	0	0	0	1	4	3	12	3	3	2	3	1	0.940334	0
RC03-20	70	M	3	0	0	0	0	0	2007	5.49487	0	2007	5.49487	0.85	4	2	8	2	2	0.25	2	1	2	1	2	1	0.65	3	2	6	2	2	1	1	0	0.481132	0
RC03-22	58	M	3	0	0	0	0	0	1693	4.63518	1	183	0.501027	0.75	3	2	6	2	1	0	0	0	0	0	0	0	0.9	4	2	8	2	2	2	3	1	0.962963	0
RC04-01	67	M	2	0	0	0	1	1	1147	3.14031	1	638	1.74675	1	4	3	12	3	2	1	4	3	12	3	3	2	0	0	0	0	0	0	0	3	1	0.231034	0
RC04-02	64	M	3	2	1	0	0	0	3234	8.85421	0	3234	8.85421	1	4	2	8	2	2	0	0	0	0	0	0	0	0.9	4	3	12	3	3	2	1	0	0.668874	0
RC04-03	39	F	2	2	1	0	1	1	817	2.23682	1	423	1.15811	0.9	4	2	8	2	2	0.01	1	2	2	1	1	0	0.04	1	2	2	1	1.1	0	1	0	0.0578616	0
RC04-04	68	M	2	1	1	0	0	0	121	0.33128	0	121	0.33128	0.02	1	1	1	0	0	0.65	3	2	6	2	2	1	0.02	1	2	2	1	1.1	0	1	0	0.471744	0
RC04-05	62	M	2	0	0	0	0	0	3115	8.52841	0	3115	8.52841	0.95	4	3	12	3	2	0.04	1	2	2	1	1	0	0.85	4	3	12	3	2	2	2	0	0.672489	0
RC04-06	51	M	3	0	0	0	0	0	1339	3.66598	0	1339	3.66598	0.9	4	2	8	2	2	0	0	0	0	0	0	0	0	0	0	0	0	0	0	4	1	0.564593	0
RC04-07	61	F	2	0	0	0	0	0	2997	8.20534	0	2997	8.20534	0.75	3	2	6	2	1	0.65	3	3	9	3	2	1	0.02	1	2	2	1	1.1	0	2	0	0.356757	0
RC04-08	77	F	3	2	1	0	1	1	436	1.1937	1	260	0.711841	1	4	2	8	2	2	0.04	1	2	2	1	1	0	0	0	0	0	0	0	0	3	1	0.491339	0
RC04-09	85	M	3	0	0	0	0	1	191	0.52293	1	191	0.52293	0.85	4	2	8	2	2	0	0	0	0	0	0	0	1	4	3	12	3	3	2	1	0	0.415761	0
RC04-10	67	F	2	0	0	0	1	1	145	0.396988	1	145	0.396988	0.6	3	1	3	1	1	0	0	0	0	0	0	0	1	4	3	12	3	3	2	3	1	0.648649	0
RC04-11	48	M	3	1	1	0	0	0	638	1.74675	1	580	1.58795	1	4	2	8	2	2	0.95	4	3	12	3	3	2	0.02	1	2	2	1	1.1	0	1	0	0.54023	0
RC04-12	56	M	2	0	0	0	0	0	2026	5.54689	1	654	1.79055	1	4	3	12	3	2	0	0	0	0	0	0	0	0	0	0	0	0	0	0	2	0	0.772603	0
RC04-13	75	F	3	3	1	0	1	1	385	1.05407	1	206	0.563997	0.75	3	3	9	3	1	0.3	2	3	6	2	2	1	0.75	3	3	9	3	2	1	2	0	0.416149	0
RC04-14	63	F	3	0	0	0	0	0	2681	7.34018	0	2681	7.34018	0	0	0	0	0	0	0	0	0	0	0	0	0	0	0	0	0	0	0	0	2	0	0.607843	0
RC04-17	58	F	3	0	0	0	0	0	105	0.287474	0	105	0.287474	0.03	1	1	1	0	0	0.02	1	1	1	0	1	0	1	4	3	12	3	4	2	0	1	0.2625	0
RC04-18	85	F	4	1	1	0	1	1	1015	2.77892	1	641	1.75496	0.95	4	2	8	2	2	0	0	0	0	0	0	0	1	4	3	12	3	4	2	1	0	0.268293	0

## Sheet: IHC_NoNAC
Serial No.	Age	Sex	T	N	N_st	M	DSS	OS	OS days	OS years	RFS	RFS days	RFS years	GATA3%	GATA3-PS	GATA3-IS	GATA3-IRS	GATA3-IRSc	GATA3%c	CK20%	CK20-PS	CK20-IS	CK20-IRS	CK20-IRSc	CK20-pat	CK20%c	CK5/6%	CK5/6-PS	CK5/6-IS	CK5/6-IRS	CK5/6-IRSc	CK5/6-pat	CK5/6%c	p53	p53-aber	Ki67
NA01-02	82	F	2	1	1	0	1	1	872	2.38741	1	652	1.78508	1	4	3	12	3	2	0.65	3	2	6	2	2	1	0	0	0	0	0	0	0	3	1	0.834146
NA01-03	81	M	2	0	0	0	0	0	1575	3.97536	0	1575	3.97536	0.15	2	1	2	1	1	0	0	0	0	0	0	0	1	4	3	12	3	3	2	3	1	0.872296
NA01-06	70	M	2	0	0	0	0	0	1406	3.38946	0	1406	3.38946	1	4	3	12	3	2	0.9	4	3	12	3	3	2	0.04	1	2	2	1	1.1	0	0	1	0.778571
NA01-07	77	M	2	0	0	0	0	0	1450	3.26078	0	1450	3.26078	1	4	3	12	3	2	0.9	4	3	12	3	3	2	0.3	2	3	6	2	2	1	3	1	0.570769
RC01-01	59	M	4	1	1	0	0	0	1758	4.81314	1	1353	3.70431	1	4	3	12	3	2	0.85	4	3	12	3	3	2	0.25	2	2	4	2	2	1	2	0	0.322951
RC01-02	72	M	2	0	0	0	0	0	1250	3.42231	0	1250	3.42231	0.85	4	2	8	2	2	0	0	0	0	0	0	0	1	4	3	12	3	3	2	3	1	0.737615
RC01-03	57	F	2	2	1	0	1	1	708	1.9384	1	163	0.44627	1	4	3	12	3	2	0.03	1	2	2	1	1	0	0	0	0	0	0	0	0	0	1	0.589167
RC01-04	71	F	3	3	1	0	1	1	515	1.40999	1	486	1.3306	0.85	4	2	8	2	2	0.3	2	2	4	2	2	1	0	0	0	0	0	0	0	3	1	0.447904
RC01-05	73	M	3	0	0	0	1	1	722	1.97673	1	209	0.572211	0	0	0	0	0	0	0	0	0	0	0	0	0	1	4	3	12	3	3	2	0	1	0.580791
RC01-06	62	M	4	0	0	0	1	1	493	1.34976	1	438	1.19918	0.75	3	2	6	2	1	0	0	0	0	0	0	0	0.65	3	3	9	3	2	1	1	0	0.150459
RC01-07	71	F	4	0	0	0	0	0	137	0.375086	1	123	0.336756	0	0	0	0	0	0	0	0	0	0	0	0	0	1	4	3	12	3	3	2	2	0	0.313174
RC01-08	68	M	3	0	0	0	1	1	396	1.08419	1	326	0.892539	1	4	3	12	3	2	0.75	3	2	6	2	2	1	0.04	1	2	2	1	1.2	0	1	0	0.0934066
RC01-09	47	M	3	1	1	0	1	1	1527	4.1807	1	953	2.60917	0.9	4	3	12	3	2	0.25	2	3	6	2	2	1	0.35	2	3	6	2	2	1	0	1	0.632143
RC01-10	83	M	3	2	1	0	1	1	1315	3.60027	1	470	1.28679	0.95	4	3	12	3	2	0.4	2	2	4	2	2	1	0	0	0	0	0	0	0	0	1	0.378873
RC01-11	82	M	3	0	0	0	1	1	132	0.361396	1	91	0.249144	1	4	3	12	3	2	0.85	4	3	12	3	3	2	0.03	1	2	2	1	1.1	0	1	0	0.245528
RC01-12	74	M	2	0	0	0	0	0	1439	3.93977	0	1439	3.93977	1	4	3	12	3	2	0	0	0	0	0	0	0	0.1	2	2	4	2	2	1	1	0	0.20495
RC01-13	71	F	2	0	0	0	0	0	1432	3.9206	0	1432	3.9206	0.25	2	2	4	2	1	0.01	1	2	2	1	1	0	1	4	3	12	3	3	2	3	1	0.593443
RC01-14	78	M	4	0	0	0	0	1	148	0.405202	1	148	0.405202	0.95	4	3	12	3	2	0.01	1	1	1	0	1	0	0.65	3	2	6	2	2	1	2	0	0.284211
RC01-15	49	F	3	0	0	0	1	1	473	1.295	1	161	0.440794	0.01	1	1	1	0	0	0	0	0	0	0	0	0	1	4	3	12	3	3	2	1	0	0.578571
RC01-16	54	M	4	1	1	0	0	0	1366	3.7399	0	1366	3.7399	1	4	3	12	3	2	0.35	2	3	6	2	2	1	0.03	1	2	2	1	1.2	0	2	0	0.685106
RC01-17	55	M	4	0	0	0	0	1	136	0.372348	1	105	0.287474	0.9	4	2	8	2	2	0	0	0	0	0	0	0	1	4	2	8	2	3	2	3	1	0.846995
RC01-18	75	M	2	2	1	0	1	1	1296	3.54825	1	966	2.64476	1	4	3	12	3	2	1	4	3	12	3	3	2	0.02	1	2	2	1	1.2	0	2	0	0.218919
RC01-19	64	M	4	2	1	0	1	1	74	0.202601	1	45	0.123203	0	0	0	0	0	0	0	0	0	0	0	0	0	0.2	2	2	4	2	2	1	0	1	0.879032
RC01-20	62	M	3	2	1	0	0	0	694	1.90007	1	589	1.61259	0.95	4	3	12	3	2	0.6	3	3	9	3	3	1	0.01	1	2	2	1	1.1	0	2	0	0.184252
RC01-21	44	M	4	2	1	0	0	0	1231	3.37029	1	334	0.914442	0.95	4	2	8	2	2	0.65	3	3	9	3	3	1	0	0	0	0	0	0	0	3	1	0.1425
RC01-22a	76	M	3	0	0	0	1	1	982	2.68857	1	332	0.908966	0.02	1	2	2	1	0	0	0	0	0	0	0	0	1	4	3	12	3	3	2	2	0	0.636538
RC01-22b														0.5	2	2	4	2	1	0	0	0	0	0	0	0	0.65	3	3	9	3	2	1	3	1	0.723404
RC01-23	74	M	3	0	0	0	0	0	583	1.59617	1	73	0.199863	0.15	2	1	2	1	1	0	0	0	0	0	0	0	1	4	3	12	3	3	2	3	1	0.898684
RC01-24	59	M	2	0	0	0	0	0	1095	2.99795	0	1095	2.99795	1	4	3	12	3	2	1	4	3	12	3	3	2	0.02	1	2	2	1	1.2	0	2	0	0.360484
RC01-25	54	M	3	0	0	0	0	0	1039	2.84463	0	1039	2.84463	1	4	3	12	3	2	1	4	3	12	3	3	2	0.25	2	2	4	2	2	1	1	0	0.261039
RC01-26	59	F	2	0	0	0	0	0	1035	2.83368	0	1035	2.83368	1	4	3	12	3	2	0	0	0	0	0	0	0	0	0	0	0	0	0	0	3	1	0.919926
RC02-01	45	M	4	0	0	0	1	1	142	0.388775	1	37	0.1013	0	0	0	0	0	0	0	0	0	0	0	0	0	1	4	3	12	3	3	2	0	1	0.862069
RC02-02	78	F	2	0	0	0	0	0	970	2.65572	0	970	2.65572	0.75	3	2	6	2	1	0	0	0	0	0	0	0	1	4	3	12	3	3	2	2	0	0.61039
RC02-03	64	M	3	2	1	0	1	1	605	1.6564	1	500	1.36893	0.25	2	1	2	1	1	0.02	1	2	2	1	1	0	0.03	1	2	2	1	1.1	0	3	1	0.748441
RC02-04	83	M	3	0	0	0	0	0	954	2.61191	0	954	2.61191	1	4	3	12	3	2	0.75	3	2	6	2	2	1	0	0	0	0	0	0	0	1	0	0.609756
RC02-05	83	F	4	0	0	0	0	0	929	2.54346	1	525	1.43737	0.95	4	3	12	3	2	0	0	0	0	0	0	0	0.85	4	2	8	2	2	2	2	0	0.62931
RC02-06	89	M	4	2	1	0	0	0	540	1.47844	1	435	1.19097	1	4	3	12	3	2	1	4	3	12	3	3	2	0	0	0	0	0	0	0	3	1	0.441935
RC02-07	55	M	3	0	0	0	0	0	787	2.15469	0	787	2.15469	0.95	4	3	12	3	2	0.35	2	2	4	2	2	1	0.25	2	2	4	2	2	1	3	1	0.6625
RC02-08	78	M	3	0	0	0	0	0	760	2.08077	1	760	2.08077	1	4	3	12	3	2	0.9	4	2	8	2	2	2	0	0	0	0	0	0	0	1	0	0.159398
RC02-09	72	F	3	0	0	0	0	0	626	1.71389	1	55	0.150582	0	0	0	0	0	0	0	0	0	0	0	0	0	0.6	3	2	6	2	2	1	3	1	0.954323
RC02-10	88	M	2	0	0	0	0	0	710	1.94387	0	710	1.94387	1	4	3	12	3	2	0.85	4	3	12	3	3	2	0.03	1	2	2	1	1.2	0	1	0	0.565068
RC02-11	53	M	2	0	0	0	0	0	645	1.76591	0	645	1.76591	0.95	4	2	8	2	2	0	0	0	0	0	0	0	0.95	4	2	8	2	3	2	3	1	0.731707
RC03-01	61	M	2	0	0	0	1	1	1186	3.24709	1	213	0.583162	0.75	3	2	6	2	1	0.4	2	3	6	2	2	1	0.15	2	3	6	2	2	1	3	1	0.471429
RC03-02	69	M	4	0	0	0	0	0	2315	6.33812	0	2315	6.33812	0.75	3	2	6	2	1	0.6	3	3	9	3	2	1	0.03	1	2	2	1	1.1	0	2	0	0.31308
RC03-03	62	M	2	0	0	0	0	0	694	1.90007	1	183	0.501027	1	4	3	12	3	2	0.9	4	3	12	3	3	2	0.02	1	2	2	1	1.1	0	2	0	0.741228
RC03-04	59	M	3	1	1	0	0	0	2346	6.423	0	2346	6.423	1	4	3	12	3	2	1	4	3	12	3	3	2	0.01	1	1	1	0	1.1	0	0	1	0.496063
RC03-05	83	M	3	0	0	0	1	1	2283	6.25051	1	2219	6.07529	1	4	3	12	3	2	0.75	3	3	9	3	2	1	0.02	1	2	2	1	1.1	0	3	1	0.505556
RC03-06	70	F	3	0	0	0	0	0	2322	6.35729	0	2322	6.35729	0.9	4	2	8	2	2	0	0	0	0	0	0	0	1	4	3	12	3	3	2	3	1	0.548673
RC03-07	60	F	3	0	0	0	0	0	683	1.86995	0	683	1.86995	1	4	3	12	3	2	1	4	3	12	3	3	2	0	0	0	0	0	0	0	3	1	0.638418
RC03-08	79	F	4	0	0	0	0	0	81	0.221766	0	81	0.221766	0.35	2	2	4	2	1	0	0	0	0	0	0	0	1	4	3	12	3	3	2	3	1	0.855408
RC03-09	60	M	3	2	1	0	1	1	922	2.5243	1	345	0.944559	1	4	3	12	3	2	0.02	1	2	2	1	1	0	0.95	4	3	12	3	3	2	0	1	0.49422
RC03-10	61	M	4	2	1	0	1	1	507	1.38809	1	57	0.156057	0.65	3	1	3	1	1	0.03	1	2	2	1	1	0	1	4	3	12	3	3	2	2	0	0.826291
RC03-11	59	M	2	0	0	0	0	0	2265	6.20123	0	2265	6.20123	1	4	2	8	2	2	0	0	0	0	0	0	0	0.6	3	2	6	2	2	1	3	1	0.871134
RC03-12	79	M	3	2	1	0	0	0	406	1.11157	1	265	0.72553	0.01	1	1	1	0	0	0.02	1	2	2	1	1	0	0	0	0	0	0	0	0	2	0	0.540541
RC03-13	68	F	3	0	0	0	1	1	400	1.09514	1	139	0.380561	1	4	3	12	3	2	0.02	1	1	1	0	1	0	0.75	3	3	9	3	2	1	1	0	0.464539
RC03-14	79	F	2	0	0	0	1	1	166	0.454483	1	131	0.358658	0.75	3	2	6	2	1	0.02	1	1	1	0	1	0	1	4	3	12	3	3	2	2	0	0.742475
RC03-15	77	M	3	1	1	0	0	0	679	1.859	1	287	0.785763	0.35	2	1	2	1	1	0	0	0	0	0	0	0	1	4	3	12	3	3	2	0	1	0.872865
RC03-16	55	M	2	0	0	0	0	1	487	1.33333	1	487	1.33333	0.65	3	2	6	2	1	0.6	3	2	6	2	2	1	0.04	1	2	2	1	1.1	0	0	1	0.222936
RC03-17	58	M	3	1	1	0	0	0	2126	5.82067	1	1064	2.91307	1	4	3	12	3	2	0	0	0	0	0	0	0	0.03	1	2	2	1	1.1	0	1	0	0.218852
RC03-18	65	M	2	0	0	0	0	0	2086	5.71116	0	2086	5.71116	1	4	3	12	3	2	0	0	0	0	0	0	0	0.03	1	2	2	1	1.1	0	2	0	0.323864
RC03-19	56	M	3	0	0	0	0	0	2007	5.49487	0	2007	5.49487	0.4	2	2	4	2	1	0	0	0	0	0	0	0	1	4	3	12	3	3	2	3	1	0.940334
RC03-20	70	M	3	0	0	0	0	0	2007	5.49487	0	2007	5.49487	0.85	4	2	8	2	2	0.25	2	1	2	1	2	1	0.65	3	2	6	2	2	1	1	0	0.481132
RC03-22	58	M	3	0	0	0	0	0	1693	4.63518	1	183	0.501027	0.75	3	2	6	2	1	0	0	0	0	0	0	0	0.9	4	2	8	2	2	2	3	1	0.962963
RC04-01	67	M	2	0	0	0	1	1	1147	3.14031	1	638	1.74675	1	4	3	12	3	2	1	4	3	12	3	3	2	0	0	0	0	0	0	0	3	1	0.231034
RC04-02	64	M	3	2	1	0	0	0	3234	8.85421	0	3234	8.85421	1	4	2	8	2	2	0	0	0	0	0	0	0	0.9	4	3	12	3	3	2	1	0	0.668874
RC04-03	39	F	2	2	1	0	1	1	817	2.23682	1	423	1.15811	0.9	4	2	8	2	2	0.01	1	2	2	1	1	0	0.04	1	2	2	1	1.1	0	1	0	0.0578616
RC04-04	68	M	2	1	1	0	0	0	121	0.33128	0	121	0.33128	0.02	1	1	1	0	0	0.65	3	2	6	2	2	1	0.02	1	2	2	1	1.1	0	1	0	0.471744
RC04-05	62	M	2	0	0	0	0	0	3115	8.52841	0	3115	8.52841	0.95	4	3	12	3	2	0.04	1	2	2	1	1	0	0.85	4	3	12	3	2	2	2	0	0.672489
RC04-06	51	M	3	0	0	0	0	0	1339	3.66598	0	1339	3.66598	0.9	4	2	8	2	2	0	0	0	0	0	0	0	0	0	0	0	0	0	0	4	1	0.564593
RC04-07	61	F	2	0	0	0	0	0	2997	8.20534	0	2997	8.20534	0.75	3	2	6	2	1	0.65	3	3	9	3	2	1	0.02	1	2	2	1	1.1	0	2	0	0.356757
RC04-08	77	F	3	2	1	0	1	1	436	1.1937	1	260	0.711841	1	4	2	8	2	2	0.04	1	2	2	1	1	0	0	0	0	0	0	0	0	3	1	0.491339
RC04-09	85	M	3	0	0	0	0	1	191	0.52293	1	191	0.52293	0.85	4	2	8	2	2	0	0	0	0	0	0	0	1	4	3	12	3	3	2	1	0	0.415761
RC04-10	67	F	2	0	0	0	1	1	145	0.396988	1	145	0.396988	0.6	3	1	3	1	1	0	0	0	0	0	0	0	1	4	3	12	3	3	2	3	1	0.648649
RC04-11	48	M	3	1	1	0	0	0	638	1.74675	1	580	1.58795	1	4	2	8	2	2	0.95	4	3	12	3	3	2	0.02	1	2	2	1	1.1	0	1	0	0.54023
RC04-12	56	M	2	0	0	0	0	0	2026	5.54689	1	654	1.79055	1	4	3	12	3	2	0	0	0	0	0	0	0	0	0	0	0	0	0	0	2	0	0.772603
RC04-13	75	F	3	3	1	0	1	1	385	1.05407	1	206	0.563997	0.75	3	3	9	3	1	0.3	2	3	6	2	2	1	0.75	3	3	9	3	2	1	2	0	0.416149
RC04-14	63	F	3	0	0	0	0	0	2681	7.34018	0	2681	7.34018	0	0	0	0	0	0	0	0	0	0	0	0	0	0	0	0	0	0	0	0	2	0	0.607843
RC04-17	58	F	3	0	0	0	0	0	105	0.287474	0	105	0.287474	0.03	1	1	1	0	0	0.02	1	1	1	0	1	0	1	4	3	12	3	4	2	0	1	0.2625
RC04-18	85	F	4	1	1	0	1	1	1015	2.77892	1	641	1.75496	0.95	4	2	8	2	2	0	0	0	0	0	0	0	1	4	3	12	3	4	2	1	0	0.268293

## Sheet: Ki-67_index
Serial No.	Ki-67 index	F1-tumor	F1-total	F2-tumor	F2-total	F3-tumor	F3-total
NA01-01	0.408571	108	340	185	370	136	340
NA01-02	0.834146	212	240	92	150	380	430
NA01-03	0.872296	380	435	440	518	430	480
NA01-04	0.84127	680	880	590	660	320	350
NA01-05	0.875	410	520	310	320	540	600
NA01-06	0.778571	420	520	240	390	430	490
NA01-07	0.570769	104	180	165	300	102	170
NA01-08	0.133333	40	340	23	310	69	340
NA01-09	0.737624	230	290	225	310	290	410
NA02-01	0.0849673	62	590	58	340	10	600
NA02-02	0.822972	550	668	400	455	440	566
NA02-03	0.538462	250	690	395	645	510	810
NA02-04	0.432975	140	460	184	520	280	415
NA02-05	0.82232	280	450	380	392	460	520
NA02-06	0.513095	138	260	157	330	136	250
NA02-07	0.725979	270	295	260	450	490	660
NA02-08	0.613757	97	190	70	98	65	90
RC01-01	0.322951	26	190	85	200	86	220
RC01-02	0.737615	248	300	136	190	420	600
RC01-03	0.589167	289	470	210	410	208	320
RC01-04	0.447904	226	640	219	550	303	480
RC01-05	0.580791	218	420	215	630	595	720
RC01-06	0.150459	77	760	208	600	43	820
RC01-07	0.313174	106	580	123	610	294	480
RC01-08	0.0934066	56	220	8	410	21	280
RC01-09	0.632143	153	280	46	90	155	190
RC01-10	0.378873	116	215	83	325	70	170
RC01-11	0.245528	182	420	59	450	61	360
RC01-12	0.20495	45	260	99	270	63	480
RC01-13	0.593443	112	140	108	180	142	290
RC01-14	0.284211	56	120	24	230	82	220
RC01-15	0.578571	186	225	121	220	98	255
RC01-16	0.685106	215	283	221	304	208	353
RC01-17	0.846995	430	445	370	525	750	860
RC01-18	0.218919	76	400	125	690	123	390
RC01-19	0.879032	115	120	220	270	210	230
RC01-20	0.184252	148	590	21	230	65	450
RC01-21	0.1425	72	420	39	170	3	210
RC01-22a	0.636538	90	135	122	195	119	190
RC01-22b	0.723404	240	310	270	410	510	690
RC01-23	0.898684	177	227	172	184	334	349
RC01-24	0.360484	107	370	198	480	142	390
RC01-25	0.261039	94	370	72	230	35	170
RC01-26	0.919926	162	173	151	160	181	204
RC02-01	0.862069	355	373	300	390	220	252
RC02-02	0.61039	195	350	85	310	425	495
RC02-03	0.748441	510	523	270	470	300	450
RC02-04	0.609756	270	430	205	360	275	440
RC02-05	0.62931	280	475	195	305	255	380
RC02-06	0.441935	180	490	300	465	68	285
RC02-07	0.6625	280	490	530	670	250	440
RC02-08	0.159398	49	420	86	530	77	380
RC02-09	0.954323	380	404	350	370	440	452
RC02-10	0.565068	410	990	980	1170	260	760
RC02-11	0.731707	380	460	285	390	235	380
RC03-01	0.471429	320	680	340	700	330	720
RC03-02	0.31308	42	900	390	720	310	750
RC03-03	0.741228	245	440	400	430	200	270
RC03-04	0.496063	295	430	95	390	240	450
RC03-05	0.505556	28	200	31	140	305	380
RC03-06	0.548673	270	320	290	440	60	370
RC03-07	0.638418	130	220	250	610	750	940
RC03-08	0.855408	580	592	320	520	650	700
RC03-09	0.49422	560	750	75	400	220	580
RC03-10	0.826291	440	445	250	300	190	320
RC03-11	0.871134	250	315	325	365	270	290
RC03-12	0.540541	210	480	340	550	250	450
RC03-13	0.464539	295	530	270	590	90	290
RC03-14	0.742475	250	355	390	585	470	555
RC03-15	0.872865	640	658	450	650	750	800
RC03-16	0.222936	150	450	50	370	43	270
RC03-17	0.218852	100	390	12	290	155	540
RC03-18	0.323864	115	290	50	240	120	350
RC03-19	0.940334	830	842	630	670	510	583
RC03-20	0.481132	155	330	125	220	230	510
RC03-22	0.962963	560	585	370	395	500	505
RC04-01	0.231034	32	165	64	215	38	200
RC04-02	0.668874	103	205	182	270	220	280
RC04-03	0.0578616	43	560	7	380	42	650
RC04-04	0.471744	165	490	470	900	325	645
RC04-05	0.672489	670	1090	510	580	360	620
RC04-06	0.564593	490	850	330	680	360	560
RC04-07	0.356757	133	193	29	172	36	190
RC04-08	0.491339	210	390	72	105	30	140
RC04-09	0.415761	350	590	355	630	60	620
RC04-10	0.648649	420	570	790	1210	470	810
RC04-11	0.54023	160	370	250	500	530	870
RC04-12	0.772603	500	650	560	670	350	505
RC04-13	0.416149	180	460	255	570	235	580
RC04-14	0.607843	69	100	107	174	103	185
RC04-17	0.2625	78	220	43	210	26	130
RC04-18	0.268293	100	310	110	300	65	415
