# Supplementary material for: Biological significance of GATA3, cytokeratin 20, cytokeratin 5/6 and p53 expression in muscle-invasive bladder cancer
Source: PLoS One. 2019 Aug 30;14(8):e0221785. doi: 10.1371/journal.pone.0221785 (PMC6716637; doi:10.1371/journal.pone.0221785)
Supplement: S1 Supplementary Data — (XLSX) [file pone.0221785.s006.xlsx]

## Sheet: Supplementary analytical data
Association between Ki-67 and other IHC markers				* The ANOVA tests and survival analyses (Kaplan-Meier) were performed with GraphPad Prism software.
GATA3 - Ki67	Min	Max	Mean	SD	p value	(ANOVA)	0.021
Negative	0.2625	0.954323	0.607921	0.22131
Partial	0.150459	0.962963	0.652696	0.247895	0.616451	(vs negative)
Negative+partial	0.150459	0.962963	0.637771	0.236839	0.0060288	(negative+partial vs diffuse)
Diffuse	0.0578616	0.919926	0.494827	0.230816	0.00905619	(vs partial)	0.138581	(vs negative)
CK20 - Ki67	Min	Max	Mean	SD	p value	(ANOVA)	0.01
Negative	0.0578616	0.962963	0.612144	0.24188
Partial	0.0849673	0.84127	0.459932	0.235861	0.0167144	(vs negative)
Diffuse	0.159398	0.778571	0.458683	0.194755	0.985857	(vs partial)	0.0177775	(vs negative)
Partial+diffuse	0.0849673	0.84127	0.459356	0.215054	0.0024007	(negative vs partial+diffuse)
CK5/6 - Ki67	Min	Max	Mean	SD	p value	(ANOVA)	0.005
Negative	0.0578616	0.919926	0.473653	0.226625
Partial	0.133333	0.954323	0.512066	0.257252	0.564525	(vs negative)
Negative+partial	0.0578616	0.954323	0.486237	0.235517	0.00125123	(negative+partial vs diffuse)
Diffuse	0.0849673	0.962963	0.652869	0.217642	0.0406782	(vs partial)	0.00110094	(vs negative)
p53 - Ki67	Min	Max	Mean	SD	p value	(ANOVA)	<0.0001
Score 0	0.222936	0.879032	0.589461	0.219871	vs 0	vs 1	vs 2
Score 1	0.0578616	0.668874	0.358637	0.194488	0.00441066
Score 2	0.0849673	0.826291	0.471596	0.211562	0.113895	0.0792687
Score 3	0.1425	0.962963	0.690965	0.211038	0.164	<0.0001	0.000210762
p53 - Ki67	Min	Max	Mean	SD	p value
Non-aberrant (1, 2)	0.0578616	0.826291	0.425385	0.210078	9.25972e-07
Aberrant (0, 3, 4)	0.1425	0.962963	0.660201	0.214209
Association among GATA3, CK20 and CK5/6 (as categorical parameters)
CK5/6 \ GATA3	Negative	Focal	Diffuse	Total		Ref
Negative	3	5	31	39	0.428571		4.71429	9.42857	24.8571
Focal	2	3	14	19	0.208791		2.2967	4.59341	12.1099
Diffuse	6	14	13	33	0.362637		3.98901	7.97802	21.033
Total	11	22	58	91		p (ChiSq)	0.00819105
CK20 \ GATA3	Negative	Focal	Diffuse	Total		Ref
Negative	10	17	25	52	0.571429		6.28571	12.5714	33.1429
Focal	1	5	15	21	0.230769		2.53846	5.07692	13.3846
Diffuse	0	0	18	18	0.197802		2.17582	4.35165	11.4725
Total	11	22	58	91		p (ChiSq)	0.00182746
CK5/6 \ CK20	Negative	Focal	Diffuse	Total		Ref
Negative	13	13	13	39	0.428571		22.2857	9	7.71429
Focal	8	6	5	19	0.208791		10.8571	4.38462	3.75824
Diffuse	31	2	0	33	0.362637		18.8571	7.61538	6.52747
Total	52	21	18	91		p (ChiSq)	6.14826e-06
Association of p53 with GATA3, CK20 and CK5/6 (as categorical parameters)
p53 \ GATA3	Negative	Focal	Diffuse	Total		Ref
Non-aberrant (1, 2)	6	8	30	44	0.483516		5.31868	10.6374	28.044
Aberrant (0, 3, 4)	5	14	28	47	0.516484		5.68132	11.3626	29.956
Total	11	22	58	91		p (ChiSq)	0.427589
p53 \ CK20	Negative	Focal	Diffuse	Total		Ref
Non-aberrant (1, 2)	24	10	10	44	0.483516		25.1429	10.1538	8.7033
Aberrant (0, 3, 4)	28	11	8	47	0.516484		26.8571	10.8462	9.2967
Total	52	21	18	91		p (ChiSq)	0.786961
p53 \ CK5/6	Negative	Focal	Diffuse	Total		Ref
Non-aberrant (1, 2)	21	9	14	44	0.483516		18.8571	9.18681	15.956
Aberrant (0, 3, 4)	18	10	19	47	0.516484		20.1429	9.81319	17.044
Total	39	19	33	91		p (ChiSq)	0.624034
Association of p53 with GATA3, CK20 and CK5/6 (as continuous parameters)
p53 - GATA3	Mean	SD	p (Student t)
Non-aberrant (1, 2)	0.800227	0.334542
Aberrant (0, 3, 4)	0.681489	0.374392	0.115078
p53 - CK20	Mean	SD	p (Student t)
Non-aberrant (1, 2)	0.331818	0.395229
Aberrant (0, 3, 4)	0.282766	0.38401	0.549768
p53 - CK5/6	Mean	SD	p (Student t)
Non-aberrant (1, 2)	0.415227	0.434241
Aberrant (0, 3, 4)	0.477447	0.448929	0.50382
Association of tumor stage with GATA3, CK20, CK5/6 and Ki-67 (as continuous parameters)
T stage - GATA3	Mean	SD	p (ANOVA)
T2	0.812	0.293	0.363
T3	0.717	0.391
T4	0.676	0.378
T stage - CK20	Mean	SD	p (ANOVA)
T2	0.375	0.419	0.356
T3	0.302	0.376
T4	0.216	0.364
T stage - CK5/6	Mean	SD	p (ANOVA)
T2	0.37	0.444	0.435
T3	0.462	0.439
T4	0.529	0.442
T stage - Ki67	Min	Max	Mean	SD	p (ANOVA)
T2	0.0579	0.9199	0.5759	0.2358	0.723
T3	0.085	0.963	0.5341	0.2314
T4	0.1333	0.879	0.5289	0.2758
N stage - GATA3	Mean	SD	p (Student t)
N0	0.7168	0.3736	0.4173
N1-3	0.7816	0.3297
N stage - CK20	Mean	SD	p (Student t)
N0	0.2787	0.3908	0.3443
N1-3	0.3603	0.3834
N stage - CK5/6	Mean	SD	p (Student t)
N0	0.511	0.443	0.0554
N1-3	0.325	0.416
N stage - Ki67	Min	Max	Mean	SD	p (Student t)
N0	0.085	0.963	0.558	0.245	0.5267
N1-3	0.0579	0.879	0.524	0.238
Association of tumor stage with p53 (non-aberrant versus aberrant)
T stage \ p53	Non-aber	Aberrant	Total		Ref
T2	14	16	30	0.32967		14.5055	15.4945
T3	19	21	40	0.43956		19.3407	20.6593
T4	11	10	21	0.230769		10.1538	10.8462
Total	44	47	91		p (ChiSq)	0.912904
N stage \ p53	Non-aber	Aberrant	Total		Ref
N0	30	30	60	0.659341		29.011	30.989
N1-3	14	17	31	0.340659		14.989	16.011
Total	44	47	91		p (ChiSq)	0.661564
Prognostic analyses (Kaplan-Meier)			* Three groups (negative / partial / diffuse) for GATA3, CK20 and CK5/6
Marker	OS	DSS	RFS
GATA3	0.13	0.052	0.002
CK20	0.35	0.515	0.389
CK5/6	0.672	0.842	0.6
p53 (aberrant or not)	0.592	0.566	0.86
